# Supplementary material for: Regions of XY homology in the pig X chromosome and the boundary of the pseudoautosomal region
Source: BMC Genet. 2013 Jan 15;14:3. doi: 10.1186/1471-2156-14-3 (PMC3564682; doi:10.1186/1471-2156-14-3)
Supplement: Additional file 1 — Table S1. Summary of the microarray results. The clone details, average log2 ratios, and positions in the current X assembly are shown. Currently assigned genes are listed by each clone in the PAR. Clones described in the text are highlighted. [file 1471-2156-14-3-S1.xls]

## Sheet: Sheet1
Clone	Average log2	Accession	Sanger	Start	Stop	Midpoint	Note	Genes
6H10	0.61	FP015869	bE24N12	424075	615561	519818		SHOX
8F6	0.24	FP102150	bE214I15	665562	868085	766823
7C9	0.38	FP015888	bE160L10	918086	1129263	1023674
7B10	0.39	FP015839	bE119P2	1129264	1275741	1202502
4D6	0.25	FP236270	bE57C14	1275742	1373358	1324550
3G11	0.33	CU462851	bE125O4	1423359	1610256	1516807
4D1	0.42	CU633488	bE123G14	1610257	1784934	1697595		ENSSSCG00000012093
5H9	0.64	CU914699	bE216A23	1834935	2023804	1929369		ENSSSCG00000012094, OBP
9A4	0.32	FP102438	bE227G12	2073805	2231802	2152803
9B11	0.4	FP236614	bE380B15	2346743	2433404	2390073
7F10	0.38	FP074886	bE283J17	2483405	2633970	2558687
7D12	0.56	FP085575	bE211I5	3580638	3761679	3671158
6D4	0.44	FP015931	bE240L23	3898593	4039799	3969196		HDHD1
8D1	0.56	FP102981	bE88J14	4039800	4216690	4128245		HDHD1, STS
5C5	0.31	CU855720	bE512P21	4437421	4568278	4502849
2C3	0.43	CU618312	bE207C4	4568279	4774450	4671364
5B5	0.54	CU694849	bE236E18	4774451	4919463	4846957		PNPLA4
5D3	0.55	CU856433	bE58L3	4919464	4985083	4952273
4B12	0.42	CU582811	bE403F13	5145776	5278634	5212205
3F3	0.57	CU207413	bE507C8	5278635	5460806	5369720		KAL1
3A2	0.54	CU481585	bE331J13	5460807	5650607	5555707		KAL1
5D4	0.61	CU695112	bE61C11	5650608	5812208	5731408
7F9	0.81	FP067449	bE276H23	5975620	6065487	6020553
7A2	0.65	FP015898	bE35K3	6065488	6223033	6144260
8D12	0.66	FP236653	bE144C16	6273034	6450036	6361535
6D1	0.67	CU929894	bE236H7	6500037	6639193	6569615	End of PAR	TBL1X
7C7	-0.05	FP074895	bE156O11	6689194	6907714	6798454	End of PAR	ENSSSCG00000012105, SHROOM2
5C12	-0.16	CU856094	bE19N1	7104547	7231460	7168003		ENSSSCG00000022907
2B3	-0.01	CU487211	bE191P18	7231561	7456844	7344202
2G10	-0.15	CU480619	bE299O4	7456845	7623244	7540044
1A1	-0.21	CU856428	bE1F19	7623245	7798310	7710777
6A7	-0.07	CU914676	bE455O6	8085246	8096900	8091073
4C11	-0.09	CU633713	bE408M7	8146901	8312218	8229559
5F6	-0.17	CU914259	bE271G11	8312219	8489387	8400803
2H11	-0.21	CU606962	bE327M2	8539388	8724235	8631811
1B5	-0.02	CU463981	bE17K8	8774236	8948696	8861466
5F10	-0.09	CU861558	bE336E9	8998697	9170401	9084549
6G2	-0.03	FP245417	bE234G22	9170402	9319908	9245155
8G7	-0.12	FP102112	bE330P23	9369909	9461342	9415625
7D1	0.36	FP085364	bE185L24	9461343	9570682	9516012
1G4	-0.18	CU463999	bE118N15	9737460	9885240	9811350
3C12	-0.09	CU207382	bE409K13	9935241	10164731	10049986
9B9	-0.11	FP236647	bE248C8	10353069	10471678	10412373
8C5	0.01	FP102063	bE76E20	10471679	10507868	10489773
7H1	0.03	FP085461	bE524I24	10507869	10674099	10590984
3A4	-0.06	CU570949	bE336J8	10674100	10856424	10765262
2D3	-0.08	CU207339	bE223P6	11117277	11270382	11193829
4G1	0.18	CU633939	bE187N24	11270383	11356312	11313347
1G8	0.03	CU633207	bE123D17	11356313	11505079	11430696
1C10	-0.24	CU633296	bE43B19	11505080	11652531	11578805
6A3	-0.16	CU914705	bE281H18	11652532	11694787	11673659
9A8	-0.1	FP102195	bE315A5	11694788	11840682	11767735
7B3	-0.22	FP015870	bE86E5	11840683	12010412	11925547
5C7	-0.16	CU914724	bE516H9	12010413	12124817	12067615
2G7	-0.14	CU487221	bE290D21	12349679	12491123	12420401
3B12	-0.23	CU405721	bE386C18	12491124	12659655	12575389
1F7	-0.11	CU463953	bE100L3	12659656	12845462	12752559
2A1	-0.08	CU302208	bE168N3	12845463	12968551	12907007
4A7	-0.14	CU463006	bE416I16	12968552	13092374	13030463
4G12	-0.06	CU633586	bE423M21	12968552	13092374	13030463
8B1	-0.29	FP102084	bE486P11	12968552	13092374	13030463
6B8	-0.24	CU928268	bE363A10	13369943	13535090	13452516
4G11	-0.22	CU656021	bE386L22	13535091	13725194	13630142
1B7	-0.25	CU463983	bE19L11	13725195	13888666	13806930
4D10	-0.25	FP236485	bE240O16	13888767	14097030	13992898
3G10	0.09	CU463287	bE124N9	14147031	14316544	14231787
1D9	0.45	CU207390	bE65K12	14316545	14513658	14415101
2G4	-0.17	CU607001	bE282K21	14563659	14675484	14619571
8A3	-0.03	FP085593	bE196C6	14675485	14802682	14739083
7G5	-0.08	FP085382	bE380F6	14852683	15020771	14936727
1H5	-0.02	CU862030	bE145N14	15020772	15201027	15110899
2A11	-0.15	CU207277	bE186H22	15201028	15391016	15296022
2G9	-0.13	CU633271	bE297D10	15391017	15544937	15467977
1F3	-0.09	CU466523	bE93K15	15546003	15738585	15642294
5H10	0.37	CU915545	bE221C2	15880863	15971375	15926119
8A10	-0.14	FP085429	bE362P2	15971376	16127214	16049295
5D12	0.49	CU856551	bE127M10	16484188	16715921	16600054
6H3	-0.04	FP015812	bE6I13	17212447	17301323	17256885
3F2	-0.16	CU207383	bE506C13	17851699	18069137	17960418
3A7	0.23	CU693422	bE345A5	18069138	18235169	18152153
2G12	0.03	CU550673	bE311G6	18285170	18477353	18381261
1H4	-0.04	CU856554	bE143F15	18477412	18633911	18555661
7H11	-0.03	FP101951	bE138F24	18633912	18727152	18680532
8B5	0.03	FP091247	bE6J13	18727153	18896240	18811696
8G8	0.18	FP102128	bE348J2	18896241	18977730	18936985
8B7	-0.12	FP101960	bE23J17	18977731	19155188	19066459
5B10	0.01	CU694699	bE266L17	19205189	19310802	19257995
2H2	0.04	CU582972	bE312D13	19659182	19786124	19722653
1H10	-0.02	CU207303	bE164B12	19786125	19971938	19879031
6B6	-0.04	CU927956	bE262B6	20359384	20478473	20418928
2F9	0	CU468340	bE265L21	20478474	20629664	20554069
3B9	0.03	CU606950	bE377H21	20679665	20784267	20731966
3H12	-0.19	CU582854	bE306J20	20784268	20904605	20844436
4F2	-0.03	CU640429	bE80E18	20904706	21043148	20973927
3G7	0.08	CU462995	bE81M14	21043149	21213962	21128555
4G2	0.11	CU855499	bE206C22	21213963	21371795	21292879
8G5	0.12	FP102154	bE310I7	21575496	21658262	21616879
2D4	0.01	CU207272	bE227G20	21898037	22077175	21987606
3B2	-0.17	CU570746	bE359E24	22077176	22269261	22173218
2F10	-0.14	CU468063	bE273O11	22946925	23120244	23033584
4F9	-0.08	CU856385	bE161G23	23170245	23335518	23252881
8D5	0.91	FP101977	bE113I11	23335519	23520317	23427918
6F1	0.16	CU928861	bE88C2	23570318	23672427	23621372
4B5	-0.22	CU856454	bE59H15	23722428	23909613	23816020
3D4	-0.05	CU207367	bE424B17	23959614	24072717	24016165
2C4	-0.09	CU468460	bE208A20	24072718	24178139	24125428
8G11	0.45	FP236343	bE421P6	24398425	24554211	24476318
1D1	0.12	CU929664	bE51A9	24554312	24725822	24640067
4A9	0.03	CU481320	bE472L21	24725823	24917224	24821523
8H7	0.25	FP102504	bE522O16	24917225	24974258	24945741
9B12	0.65	FP245421	bE429N15	24974359	25189395	25081877
7G12	-0.07	FP085454	bE524G17	25562161	25693311	25627736
8B8	0.24	FP101895	bE25D19	26138053	26174559	26156306
8B9	-0.13	FP102183	bE29J1	26385177	26455851	26420514
8G3	0.05	FP102153	bE292J8	26725280	26899872	26812576
2H12	-0.11	CU606860	bE330B23	27015828	27201301	27108564
5F5	-0.11	CU856585	bE262F17	27457299	27611690	27534494
6F11	0	CU928866	bE189O14	27457299	27611690	27534494
4D4	-0.2	CU550668	bE24G24	27661691	27822570	27742130
3G4	-0.09	CU466469	bE34B22	27872571	28010462	27941516
1B1	-0.14	CU464142	bE14P14	28010563	28197928	28104245
5A11	-0.06	CU929583	bE185D4	28758567	28872865	28815716
2D10	-0.17	CU468990	bE233E2	29155769	29324252	29240010
5C3	-0.14	CU915484	bE339O8	29374253	29510304	29442278
1B6	-0.07	CU463982	bE18F12	29767032	29803500	29785266
2B10	-0.17	CU915460	bE202I7	29853501	30028084	29940792
1B11	-0.14	CU861967	bE27G20	30182954	30353706	30268330
5H12	0.52	CU914583	bE239D18	30498033	30652349	30575191
2F3	-0.11	CU480615	bE257H9	30652350	30769344	30710847
5A7	0	FP236548	bE147N13	31312270	31489905	31401087
2F5	0.01	CU467916	bE260N18	31489906	31671725	31580815
3B3	0.02	CU633281	bE362O22	31671726	31800817	31736271
1F1	-0.03	CU633835	bE90P21	31800818	31967749	31884283
7F11	0.01	FP085379	bE283N13	32599475	32781657	32690566
7H2	0.58	FP085436	bE524O21	33008697	33175845	33092271
8D2	0.08	FP236350	bE90K9	33175846	33357870	33266858
6F4	0.15	FP015872	bE116P23	33357871	33494491	33426181
5B9	0.06	CU694697	bE259O5	33494492	33654897	33574694
6D3	0.49	CU928629	bE240L12	34114500	34270162	34192331
4A10	-0.26	CU467593	bE490O3	34505117	34671337	34588227
5H1	0.26	FP102536	bE106K13	34740973	34926915	34833944
6C1	0.15	CU928381	bE112D2	34960399	35150286	35055342
4H10	-0.17	CU694646	bE84C21	35316633	35383196	35349914
2C1	-0.02	CU468696	bE204N7	35383197	35559466	35471331
3A3	0.01	CU633402	bE332C3	35559467	35693600	35626533
5H4	0.29	CU929571	bE126C14	35693601	35785798	35739699
7F1	-0.08	FP101893	bE249J24	35785799	35981708	35883753
6D9	-0.06	FP015940	bE392H14	36031709	36121802	36076755
8A5	0.06	FP089487	bE222H5	36121903	36240537	36181220
6C4	0.06	CU928446	bE122H18	36240538	36448438	36344488
6B10	0.15	CU928385	bE38O2	36727846	36731610	36729728
6D8	-0.2	CU928355	bE280I8	36731611	36925394	36828502
6H5	-0.05	FP015856	bE13J4	37097387	37303704	37200545
3C1	-0.12	CU207398	bE388N8	37353705	37516116	37434910
2G3	-0.21	CU695110	bE281O17	37566117	37715227	37640672
3D3	-0.08	CU207420	bE423B7	37765228	37998177	37881702
3H4	-0.03	CU462836	bE241P8	37998178	38087182	38042680
4G4	-0.26	CU633374	bE243E2	38137183	38296224	38216703
5H5	0.01	FP102559	bE137L16	38346225	38498933	38422579
8C9	-0.1	FP102385	bE81B3	38548934	38693543	38621238
3C8	-0.02	CU207411	bE403G13	38861997	38901282	38881639
1A9	0.63	CU633331	bE12O3	39182522	39281802	39232162
6D11	0.08	CU928441	bE488B17	39281803	39419351	39350577
1D10	-0.08	CU466516	bE67C21	39574560	39653789	39614174
3C2	0.05	CU207264	bE389H4	39653790	39839281	39746535
3D11	0.3	CU407338	bE456I4	39839282	39986082	39912682
3D12	-0.03	CU207368	bE471O6	39839282	39986082	39912682
8F12	-0.1	FP102377	bE254N18	39986083	40147557	40066820
7F3	0.02	FP067431	bE266E24	40352692	40534194	40443443
4A3	-0.2	CU468211	bE396B7	40823351	40955307	40889329
5A10	-0.09	FP085488	bE162C6	40823351	40955307	40889329
2H9	0.11	CU582950	bE326J19	41254125	41414162	41334143
5D10	-0.22	CU861576	bE112O7	41645015	41692339	41668677
2F6	-0.25	CU469144	bE262K12	41835112	42033089	41934100
7B7	-0.04	FP085368	bE98A23	42361677	42547289	42454483
8D9	-0.08	FP101956	bE132C3	42361677	42547289	42454483
5F4	-0.23	CU861902	bE253L24	42789527	42929894	42859710
2H5	-0.16	CU582806	bE320I13	42929895	43091820	43010857
7B11	-0.09	FP015882	bE127F11	43116967	43299463	43208215
1F9	0.96	CU466435	bE104C4	44076634	44248508	44162571
8D4	0.36	FP102540	bE107L17	44569124	44711652	44640388
8F5	-0.12	FP102177	bE210O3	44876171	45087073	44981622
4F7	-0.19	CU633337	bE135K17	45087074	45114975	45101024
2A10	-0.11	CU207321	bE186C11	45114976	45291688	45203332
2B4	-0.27	CU480599	bE194K16	45291689	45446417	45369053
6A6	0.01	CU914674	bE424M7	45841236	45969912	45905574
5G10	0.01	CU915478	bE29L4	45969913	46144143	46057028
7A12	-0.18	FP015845	bE82O13	46414506	46566579	46490542
6H4	0.37	FP015817	bE9O15	46566580	46626766	46596673
7B12	0.42	FP015877	bE127N16	46566580	46626766	46596673
7B1	-0.03	FP015910	bE83G2	47040810	47503567	47272188
7A8	0.38	FP015952	bE69I19	47236619	47423366	47329992
7F2	0.44	FP067430	bE266D21	48123049	48248544	48185796
6G7	0.04	CU928920	bE286H23	48298545	48354476	48326510
5C10	0.27	FP085546	bE518L20	48354477	48541866	48448171
2H10	-0.19	CU639460	bE327I23	48742872	48935745	48839308
2D5	-0.2	CU207306	bE228B14	48935746	49092211	49013978
1H6	-0.19	CU914633	bE147G7	49184277	49307901	49246089
5D8	-0.06	CU914789	bE102J23	49602055	49766490	49684272
4G7	-0.13	CU914653	bE266J14	50472074	50609834	50540954
1H9	-0.08	CU207336	bE162K6	50609835	50778356	50694095
4F12	-0.16	CU639446	bE176C9	50778357	50858983	50818670
5H6	-0.11	CU914604	bE170P19	50858984	51067095	50963039
7D7	0.52	FP016027	bE202P13	51117096	51248854	51182975
8H9	0.27	FP102491	bE24A19	51355014	51516854	51435934
3B1	-0.01	CU695116	bE358M12	51667224	51824707	51745965
2A2	-0.1	CU302239	bE171J7	51824708	52016603	51920655
4B10	-0.15	CU856430	bE245F15	52016604	52094023	52055313
2C6	0.01	CU480790	bE209C11	52717756	52904340	52811048
3C7	0.04	CU210851	bE402H2	52904341	53063321	52983831
8B4	-0.05	FP091239	bE6G17	53293109	53470744	53381926
6F5	-0.01	CU928851	bE119O9	53520745	53650762	53585753
6F7	-0.13	FP017286	bE152I6	53974291	54149788	54062039
7B2	-0.01	FP015846	bE84L16	54149789	54343645	54246717
5A5	0.01	FP102057	bE122J3	54652662	54846275	54749468
2F7	-0.11	CU468339	bE263K3	54896276	54928121	54912198
8A12	-0.02	FP245414	bE453E12	54978122	55211241	55094681
7B4	0.36	FP089510	bE94B4	55211242	55371447	55291344
8F2	0.07	FP102619	bE203B18	55421448	55510230	55465839
8B10	-0.06	FP101870	bE32F2	55510231	55729635	55619933
7C10	0.51	FP012230	bE162F1	55828623	55945422	55887022
6H2	0.03	FP015833	bE6D10	55995423	56161864	56078643
4D8	-0.11	CU640393	bE219N10	56413921	56496559	56455240
3F11	-0.13	CU463297	bE3L17	56653851	56792539	56723195
5A3	0	CU856223	bE117C17	56792540	56867719	56830129
9B3	0.02	FP102970	bE169O20	57342357	57535172	57438764
3H11	0.01	CU606949	bE297K21	57535173	57668357	57601765
5G7	-0.06	CU915498	bE3D16	57668358	57775847	57722102
8H8	0.02	FP102353	bE8A21	57825848	57997139	57911493
4C7	0.15	CU693387	bE152O22	58082125	58280737	58181431
4C3	0.05	CU468312	bE149K13	58280738	58433935	58357336
4D3	-0.1	CU633325	bE9L4	58433936	58613470	58523703
3H3	0.04	CU462852	bE211K18	58613471	58745244	58679357
4D7	-0.18	CU550724	bE208K6	58745245	58830461	58787853
6G5	0.09	CU928918	bE269O9	58973919	59085123	59029521
5D2	-0.02	CU856334	bE53E10	59085224	59201029	59143126
3H10	-0.2	CU463000	bE297H24	59201030	59379279	59290154
3G8	-0.04	CU463009	bE87O2	59379349	59487728	59433538
4D9	-0.12	CU606960	bE236M5	59487729	59733604	59610666
5F3	0.09	CU914255	bE242J21	59868913	60005006	59936959
6A8	0.57	CU928447	bE13C6	60055007	60192490	60123748
3H7	-0.04	CU695131	bE263G11	60192591	60363833	60278212
3F9	-0.07	CU469176	bE1I1	60564248	60688410	60626329
4F8	-0.15	CU856383	bE139E9	60738411	60748553	60743482
6H1	-0.11	CU928845	bE521K21	60798554	61012795	60905674
3F12	0.08	CU469158	bE3P11	62051771	62259055	62155413
4A2	0.04	CU694617	bE377A22	62259056	62408362	62333709
4A5	0.08	CU462993	bE406N9	62408363	62496454	62452408
3G9	-0.06	CU462996	bE93D22	62546455	62701918	62624186
5G4	-0.02	CU929942	bE488P24	62751919	62880529	62816224
8H1	-0.24	FP236677	bE432I23	62880530	63070461	62975495
5D11	-0.13	CU856549	bE114P15	63070462	63193780	63132121
3H8	-0.22	CU487220	bE264C4	63337188	63494821	63416004
4B1	0.06	CU469168	bE520P3	63678638	63846982	63762810
3G1	0.11	CU468205	bE6A14	64590165	64728787	64659476
5B7	0	FP102080	bE239N4	64778788	64892231	64835509
7B5	-0.06	FP015848	bE94E16	64942232	65115185	65028708
8C2	-0.09	FP101967	bE54J17	65254706	65439323	65347014
4A4	-0.04	CU469343	bE396K9	65724394	65950224	65837309
3H2	-0.25	CU463320	bE207P9	65950225	66121629	66035927
3H6	-0.11	CU466457	bE258F7	66171630	66366479	66269054
5B8	-0.03	CU856308	bE259K15	66171630	66366479	66269054
8G10	0.06	FP236342	bE421O6	66657991	66844785	66751388
5D6	0.03	CU855548	bE76N16	67055515	67243366	67149440
3B10	-0.08	CU606904	bE378E11	67243367	67450006	67346686
2B1	-0.12	CU469472	bE188E7	67501454	67672271	67586862
8F1	0.02	FP102145	bE190N13	67967376	68169163	68068269
9B6	-0.19	FP102692	bE382D9	68169164	68354865	68262014
2D1	0.08	CU406979	bE222D13	68354866	68537563	68446214
3C6	0	CU207410	bE397J5	68587564	68745002	68666283
4B11	0.21	CU856532	bE250L8	68795003	68948065	68871534
7H7	0.06	FP085585	bE98M23	68998066	69158959	69078512
6H9	-0.07	FP015868	bE22N6	69626430	69821596	69724013
5A9	0.09	CU856303	bE152E21	69871597	70027695	69949646
4H9	0.11	CU693469	bE77E21	70321818	70479061	70400439
6B9	0	CU928840	bE486G13	70479062	70523520	70501291
9B1	0.02	FP102832	bE27L23	70573521	70769156	70671338
6B4	0.16	CU928419	bE185D21	70769157	70906525	70837841
4D12	0.07	CU638862	bE477H4	70906526	71120946	71013736
2A4	0.13	CU407109	bE173B9	71170947	71354948	71262947
4C2	0.14	FP236267	bE520A13	71404949	71539943	71472446
6G1	0.28	CU928893	bE218J4	71589944	71660223	71625083
4F4	-0.01	CU856456	bE122G6	71660224	71795640	71727932
1D3	0.15	CU407122	bE52A15	71795641	71967421	71881531
4B8	-0.02	CU856555	bE143G17	72017422	72148943	72083182
5H2	0.44	FP102537	bE107D7	72198944	72357194	72278069
2B8	-0.11	CU633239	bE202B2	72357195	72549570	72453382
3B11	0.04	CU302273	bE384E8	72549571	72702685	72626128
4B2	0.08	CU856633	bE14J15	72702686	72897197	72799941
6F3	0.17	CU928916	bE108N19	72947198	73066338	73006768
5H3	0.27	CU915379	bE123K13	73816700	73993073	73904886
8H10	0.16	FP102494	bE27A16	73993074	74063943	74028508
7F6	0.07	FP067414	bE270H1	74207167	74357059	74282113
9A12	0.39	FP102471	bE511P20	74989343	75235414	75112378
7D4	0.08	FP074882	bE196G12	75285415	75420882	75353148
4H3	0.12	FP102142	bE4G2	75420883	75578173	75499528
2D6	-0.02	CU469134	bE228F19	75578174	75703730	75640952
5D9	0.14	CU856625	bE111M17	75703731	75852870	75778300
5B6	0.24	CU856329	bE239B4	76075718	76282938	76179328
3H1	0.28	CU468098	bE187J16	76482845	76668287	76575566
4H7	0	CU694935	bE69C23	76718288	76908334	76813311
4B6	0.16	CU856617	bE94N2	77004180	77150195	77077187
2C9	0.05	CU207305	bE216H8	77150196	77335035	77242615
5F8	0.02	CU914419	bE291P13	77335036	77525659	77430347
7H6	0.22	FP102187	bE97L21	77575660	77780193	77677926
2F2	0.04	CU481471	bE254C9	77924389	78106287	78015338
2G11	0.08	CU550672	bE302K6	78156288	78323064	78239676
3H5	-0.04	CU462992	bE250A21	78567792	78750284	78659038
8H11	-0.02	FP102371	bE33O21	78750285	78939599	78844942
8H12	0.1	FP236348	bE64F11	78939700	79160452	79050076
2H8	-0.02	CU582856	bE324O16	79333366	79542756	79438061
2F8	-0.05	CU468471	bE263P15	79592757	79720203	79656480
1F2	0.05	CU463976	bE91O1	79929168	80077100	80003134
4G5	0.14	CU633505	bE252K18	80127101	80314135	80220618
8H6	0.08	FP102115	bE508O11	80563542	80659420	80611481
5F7	-0.03	CU914264	bE289H11	80709421	80913991	80811706
2G1	0.23	CU606856	bE277K20	80913992	81088860	81001426
7C8	0.09	FP015873	bE157F23	81138861	81318227	81228544
9A2	0.31	FP102814	bE151C9	81368228	81539293	81453760
7D6	0.13	FP236825	bE201G18	81747402	81848764	81798083
7D10	0.25	FP085596	bE208M4	81848765	82031091	81939928
8C12	0.6	FP102756	bE88G21	82334326	82516494	82425410
7C12	0.35	FP085367	bE184K14	83262065	83397024	83329544
8A6	0.14	FP104531	bE222L13	83447025	83615589	83531307
9A3	0.23	FP102622	bE210G17	83615590	83769344	83692467
6B11	0.24	CU928264	bE97L15	83819345	83879086	83849215
6C7	0.33	FP236776	bE162B4	83929087	84140379	84034733
6C6	0.1	CU928459	bE132M16	84190380	84376008	84283194
8A9	0.25	FP104550	bE320P11	84426009	84603216	84514612
2C7	0.08	CU207278	bE213H15	84653217	84824365	84738791
1G1	0.12	CU407324	bE110M8	84874366	85046117	84960241
3D10	-0.1	CU234148	bE442M8	85500734	85645329	85573031
3F4	0.03	CU311198	bE510N18	85847564	86015645	85931604
1D12	0.11	CU464018	bE75H23	86065646	86202265	86133955
5H8	-0.13	CU914698	bE210O13	86373600	86491345	86432472
7F5	-0.13	FP074857	bE267K9	86491346	86615224	86553285
8F8	-0.05	FP102368	bE221D15	86665225	86831497	86748361
7A9	-0.11	FP015908	bE74J23	86831498	86950509	86891003
7G4	-0.11	FP067405	bE357N15	86951886	87072906	87012396
7D3	0.06	FP089477	bE196A22	87073007	87230342	87151674
2F4	0.09	CU606976	bE258G24	87280343	87374470	87327406
3F1	-0.32	CU207402	bE503G1	87625278	87829696	87727487
4D5	0.14	FP085547	bE56C19	88038335	88229431	88133883
7H12	0.03	FP102107	bE156E5	88279432	88462282	88370857
7H3	0.42	FP016194	bE526J17	88462283	88539822	88501052
8F9	0.26	FP102488	bE224P4	88539823	88700496	88620159
8C1	0.31	FP102004	bE51E15	88750497	88831058	88790777
6H11	0.08	FP085584	bE25D12	88881059	89051171	88966115
7C11	0.31	FP017287	bE184C17	89051172	89161936	89106554
5C11	0.02	CU856528	bE16P6	89618092	89773051	89695571
4A1	-0.15	CU463244	bE339N13	89896934	90071473	89984203
1H12	-0.05	CU207261	bE166I17	90071474	90246005	90158739
1C5	-0.12	CU861981	bE34M18	90246106	90433418	90339762
6H8	-0.23	FP015894	bE19K5	90520009	90636434	90578221
7B8	-0.06	FP015837	bE115F2	90686435	90812941	90749688
7A6	-0.15	FP015816	bE60D3	90862942	91042210	90952576
7D9	0.15	FP102434	bE204A1	91092211	91269640	91180925
5F12	0.39	CU856702	bE369H4	91319641	91471953	91395797
1F8	0.2	CU468097	bE102I9	91521954	91705136	91613545
4H5	0.07	CU695065	bE43D17	91755137	91760158	91757647
8B6	0.18	FP091224	bE10N10	91810159	91985221	91897690
4H11	0.01	FP102130	bE86F7	92035222	92188681	92111951
2B11	0.01	CU468393	bE203F13	92238682	92421787	92330234
3B5	0.12	FP236265	bE366C18	92471788	92629628	92550708
1G5	-0.14	CU861898	bE119M19	92629629	92762518	92696073
4F10	-0.08	CU856563	bE169K14	92964630	93096060	93030345
2C11	0.19	CU302265	bE217N3	93096061	93231580	93163820
3C11	0.21	CU210896	bE408L12	93231581	93390592	93311086
4B4	0.03	CU914589	bE39A20	93390593	93544708	93467650
5F9	0.21	CU930024	bE325E3	93663460	93820769	93742114
2D8	0.18	CU468400	bE230G24	93820770	93934037	93877403
1B12	0.18	CU861973	bE28P8	93934038	94066909	94000473
8F3	0	FP102147	bE203L9	94116910	94283114	94200012
6C9	0.1	CU928627	bE204D4	94457286	94564166	94510726
6H7	0.18	FP015830	bE14B24	94816850	94967864	94892357
8B11	0.74	FP102101	bE34G16	94967865	95097447	95032656
8D3	0.82	FP102532	bE100A10	95260951	95426300	95343625
7B9	0.47	FP015838	bE117E22	95597875	95763351	95680613
6D5	0.29	CU928409	bE264G11	95763352	95782666	95773009
4C5	0.19	CU915720	bE200B2	96065322	96257965	96161643
6D2	0.26	CU928351	bE236M18	96616684	96809959	96713321
1G11	0.06	CU856396	bE129F20	97001012	97174190	97087601
3D2	0.09	CU633293	bE413F17	97174191	97332938	97253564
2B2	-0.17	CU480760	bE189I3	97332939	97515566	97424252
5F1	-0.19	CU856295	bE216C10	97515567	97608445	97562006
7H5	0.15	FP102262	bE56M13	97658446	97764443	97711444
8D10	0.03	FP102403	bE141K19	97764444	97901416	97832930
8C3	-0.09	FP101968	bE59P14	97951417	98124048	98037732
8F7	0.09	FP102487	bE220O15	98124049	98152708	98138378
7C5	0.24	FP015842	bE149K17	98379950	98478866	98429408
7D8	0.11	FP102484	bE203E24	98478867	98666985	98572926
7D11	-0.02	FP085370	bE209D19	98716986	98902838	98809912
7F8	-0.08	FP067432	bE273A15	98952839	99161801	99057320
4H4	-0.32	CU856499	bE12K10	99211802	99387466	99299634
3G3	-0.17	CU466460	bE28G13	99387467	99498891	99443179
3D7	-0.21	CU406984	bE432L11	99730387	99937110	99833748
4C1	-0.11	CU856497	bE404H22	100183682	100342936	100263309
2C12	0.14	CU302194	bE218F2	100392937	100616058	100504497
2H6	-0.24	CU618330	bE322J11	100616059	100788173	100702116
1A11	-0.15	CU467668	bE13A16	100788174	100976352	100882263
4H1	-0.11	CU694910	bE427M6	100976353	101140513	101058433
6F9	-0.06	CU928862	bE157F22	101140514	101238281	101189397
9B2	-0.12	FP103051	bE71D22	101238282	101401682	101319982
5G11	-0.09	CU914612	bE85J15	101451683	101581035	101516359
3B4	0.04	FP085526	bE364E15	101581036	101749045	101665040
7C1	0	FP015867	bE135I7	101799046	101946843	101872944
8H4	-0.17	FP236674	bE495N5	101946844	102107331	102027087
7G7	-0.08	FP067443	bE430O12	102107332	102281775	102194553
7G1	0.33	FP074898	bE294L14	102479489	102653596	102566542
9B7	0.29	FP245415	bE140M15	102653597	102700251	102676924
1B4	-0.09	CU463979	bE15O4	102700252	102841170	102770711
1C3	-0.19	CU862054	bE32D24	102841171	102967826	102904498
3H9	0	CU463012	bE276J1	102967927	103144254	103056090
5B3	-0.02	CU856296	bE222M23	102967927	103144254	103056090
1F12	-0.13	CU466546	bE110K8	103194255	103401830	103298042
7A3	0.06	FP015865	bE35P3	103774739	103963070	103868904
6A5	-0.08	CU929914	bE313E21	104099593	104203892	104151742
1A10	-0.27	CU618307	bE12P4	104253893	104486478	104370185
8G1	0.01	FP102359	bE275K7	104536479	104721349	104628914
7G9	0.11	FP016024	bE477D6	104771350	104965308	104868329
1A5	-0.18	CU640428	bE6N5	104965309	105030019	104997664
2H3	-0.27	CU633273	bE313H19	105080020	105237663	105158841
8B3	-0.03	FP102252	bE3M24	105508639	105610728	105559683
5D7	0.2	CU856407	bE95P6	105833305	105965475	105899390
3A9	-0.22	CU606901	bE347J6	105965476	106139140	106052308
8B12	-0.18	FP101986	bE50G22	106319514	106487727	106403620
8C7	-0.1	FP101969	bE77N2	106537728	106556475	106547101
6H12	-0.17	FP015814	bE25L17	106556476	106740467	106648471
1D7	-0.15	CU464172	bE63P10	106815280	106943441	106879360
3D1	0.07	CU207356	bE412O5	106943442	107052377	106997909
4D2	-0.13	CU856326	bE175A14	107052378	107200584	107126481
7H9	0.08	FP102551	bE132M10	107531803	107622402	107577102
3A12	-0.07	CU570745	bE353D8	107672403	107871105	107771754
5D1	0.2	CU855541	bE51I1	107871106	107904776	107887941
6F8	0.03	CU928842	bE155O15	107904777	108007718	107956247
7C2	0.04	FP015826	bE138J17	108057719	108243677	108150698
5G5	0.03	CU927981	bE504J7	108243678	108385800	108314739
4D11	-0.18	CU606877	bE371K6	108435801	108578169	108506985
4F6	-0.08	CU856526	bE135K13	108787602	108949240	108868421
3B6	0.04	CU633284	bE371L5	109095240	109241205	109168222
7F12	-0.15	FP085380	bE287G14	109754636	109927980	109841308
5B1	0.02	CU856402	bE196M5	110128820	110294737	110211778
2B7	-0.16	CU467913	bE201M13	110294738	110427094	110360916
1F4	0.01	CU467610	bE94D21	110427095	110601960	110514527
2H1	0.29	CU207262	bE311G14	110737969	110922698	110830333
4F5	0.08	CU856263	bE130P21	111145804	111261916	111203860
5C6	0.21	CU856333	bE513M9	111262941	111399203	111331072
2C10	0.03	CU207338	bE217I4	111399204	111532489	111465846
8C11	-0.16	FP101971	bE86J23	112022380	112205725	112114052
7A11	0.38	FP015953	bE79N16	112255726	112437570	112346648
6A12	-0.06	CU927922	bE133J10	112437571	112524310	112480940
5B4	-0.04	CU693400	bE226A14	112524311	112716237	112620274
1D8	0.01	CU468368	bE64G23	112766238	112944250	112855244
3B8	0.08	CU633285	bE375G2	112994251	113183353	113088802
9B4	0.23	FP102657	bE272B23	113233354	113405032	113319193
6D10	0.04	CU929805	bE458G8	113405033	113487366	113446199
4F1	0.01	CU915797	bE68L3	113537367	113650014	113593690
5A4	-0.08	FP245395	bE121G9	113843528	113994627	113919077
6G9	0.08	CU928929	bE445E7	114044628	114207886	114126257
1H2	0.06	CU856501	bE141A6	114257887	114462825	114360356
1C8	0.09	CU914673	bE41K13	114462826	114619202	114541014
3D8	0.07	CU406985	bE434N2	114619303	114655251	114637277
2A3	-0.17	CU207320	bE172I16	114655352	114865318	114760335
4B9	-0.2	CU856642	bE190C16	114915319	114984253	114949786
6G8	-0.1	FP015843	bE374F19	114984254	115166615	115075434
6H6	0.11	FP015883	bE13O19	115216616	115424484	115320550
3F10	-0.31	CU469331	bE2J24	115671038	115821619	115746328
3D6	-0.21	CU210872	bE425C5	115821620	115867819	115844719
3A5	-0.22	CU467565	bE341J11	115867820	116012244	115940032
3F8	0.04	CU457398	bE182N10	116012245	116173115	116092680
5C4	-0.15	FP085529	bE373I23	116642768	116814350	116728559
8A1	-0.18	FP102006	bE170K2	116814351	116877240	116845795
3A1	-0.19	CU638681	bE330I13	116877241	117037263	116957252
1F6	0.11	CU466524	bE95O23	117037264	117199000	117118132
4G9	-0.04	CU655929	bE315L17	117199001	117351468	117275234
7G3	0.14	FP085581	bE315A15	117401469	117409205	117405337
5A8	0.28	FP102087	bE149I5	117459206	117623727	117541466
2D7	-0.15	CU468466	bE229D21	117623728	117752532	117688130
8F10	0.42	FP102151	bE232M18	117752533	117951420	117851976
4F11	-0.01	CU607027	bE174M23	118173041	118344078	118258559
4H2	-0.08	CU550726	bE445N23	118344079	118515666	118429872
7D2	-0.26	FP085570	bE187M17	118515667	118603716	118559691
8F11	0.09	FP102440	bE251N15	118653717	118861840	118757778
7G11	0.18	FP085385	bE520N23	118861841	118996981	118929411
1B3	0.16	CU862035	bE15L16	118996982	119151733	119074357
7G2	0.27	FP085402	bE297M10	119201734	119347910	119274822
5F2	0.05	CU856696	bE239M11	119347911	119485432	119416671
4C8	0.04	CU582964	bE171P20	119485433	119634984	119560208
5H7	-0.03	CU914696	bE198K16	119634985	119822174	119728579
8B2	0.21	FP103052	bE3L20	119872175	119990450	119931312
2B5	0.01	CU550660	bE196N11	120241465	120397828	120319646
6F12	0.57	CU929107	bE203H20	120596282	120750662	120673472
7F7	-0.26	FP085378	bE271L4	120800663	121002714	120901688
1D5	-0.23	CU929955	bE52L14	121174701	121357285	121265993
1C12	-0.09	CU929948	bE50J7	121357286	121486492	121421889
2D2	-0.39	CU407163	bE222I6	121486493	121683627	121585060
4G3	-0.14	CU695129	bE218P14	121683628	121849181	121766404
6F10	-0.02	CU928865	bE162N8	121899182	122088829	121994005
1H7	0.05	CU856556	bE148P15	122088830	122245773	122167301
2F12	0.01	CU638847	bE274J4	122245774	122416408	122331091
6B5	0.14	CU929735	bE243F6	122416409	122484380	122450394
7A4	0.01	FP015904	bE51N1	122484381	122650567	122567474
7A7	-0.11	FP015878	bE68L18	122700568	122878330	122789449
8H3	0.17	FP102185	bE461B5	122878331	123049714	122964022
1F5	-0.14	CU466999	bE94F12	123504368	123701006	123602687
3B7	-0.22	CU480630	bE371M9	123701007	123852339	123776673
7A1	-0.21	FP016058	bE31F15	124035221	124189034	124112127
1D6	-0.24	CU929667	bE54L3	124441136	124540281	124490708
2D12	-0.25	CU915466	bE236P10	124540282	124661392	124600837
2A7	-0.24	CU207337	bE179L20	124661393	124874674	124768033
4A11	-0.08	CU469166	bE491N17	124924675	125015907	124970291
5D5	0.21	CU694746	bE67N20	125015908	125189474	125102691
6C10	0.19	CU928389	bE213P3	125189475	125222024	125205749
1D4	-0.14	CU207404	bE52J19	125386369	125590195	125488282
1B9	-0.03	CU571211	bE22F23	125640196	125705179	125672687
5F11	-0.14	CU856666	bE361F16	125875739	126042435	125959087
6G6	-0.2	CU928919	bE275P21	126042436	126199863	126121149
1H11	-0.1	CU639462	bE164F18	126199864	126358226	126279045
2F11	-0.07	CU468475	bE274C3	126199864	126358226	126279045
7A5	-0.06	FP015951	bE54G11	126199864	126358226	126279045
5H11	0.38	CU914643	bE228L8	126574546	126712002	126643274
4B7	0.03	CU856459	bE124I21	127201896	127414775	127308335
3A11	0.02	CU570847	bE351O5	128008363	128021769	128015066
3C4	-0.36	CU210850	bE390L19	128071770	128241348	128156559
2D9	-0.19	CU468005	bE232N18	128241349	128445790	128343569
5G1	-0.2	CU914427	bE377L5	129086941	129214342	129150641
1H3	-0.17	CU856476	bE142C16	129214343	129382362	129298352
2B12	-0.06	CU487212	bE204G11	129382463	129548438	129465450
5B2	-0.21	CU694563	bE206F23	129598439	129743258	129670848
1B8	-0.12	CU466323	bE20I3	129743259	129908030	129825644
3C5	0	CU207381	bE394B1	129908031	130079946	129993988
3F5	-0.02	CU210864	bE513M16	130129947	130349680	130239813
3G12	-0.12	CU462991	bE166A19	130349681	130528229	130438955
7G6	-0.17	FP074894	bE404B10	130711436	130901668	130806552
7C4	-0.13	FP015841	bE141J21	130901669	130982238	130941953
4H12	-0.25	FP085559	bE96E20	130982239	131105054	131043646
3D9	-0.12	CU407082	bE441A21	131105055	131282392	131193723
1H1	-0.14	CU856631	bE136H18	131282393	131470059	131376226
8F4	-0.03	FP102149	bE210C13	131668218	131833703	131750960
8D7	-0.16	FP101991	bE127F22	131883704	132032512	131958108
2C5	-0.09	CU468326	bE208H7	132172089	132297644	132234866
8A11	-0.11	FP085527	bE369O10	132459841	132627462	132543651
1G2	0.19	CU468190	bE115L19	132700970	132860155	132780562
3C9	-0.01	CU393626	bE407G6	133019614	133235117	133127365
4H8	0.14	CU694645	bE73O5	133235118	133332400	133283759
6D6	0.27	CU928352	bE264H3	133619189	133804490	133711839
4C9	-0.13	CU618313	bE212F22	133854491	134036590	133945540
3F7	-0.09	CU207403	bE522I21	134321708	134518618	134420163
4B3	-0.16	CU856496	bE37O21	134568619	134758046	134663332
6F6	0.11	CU928841	bE129J12	135063745	135173209	135118477
4F3	0.11	CU856626	bE115B10	135224137	135383369	135303753
1D11	-0.12	CU467797	bE69D5	135383370	135549393	135466381
2G8	-0.05	FP236785	bE290N8	135980823	136151541	136066182
1F11	-0.09	CU571263	bE106L21	136151542	136310962	136231252
1A4	-0.17	CU606910	bE6F3	136310963	136465955	136388459
7H10	0.33	FP104548	bE136D9	136465956	136607533	136536744
8H2	-0.26	FP102196	bE454M14	136607634	136724448	136666041
6F2	-0.17	CU928904	bE108M3	136724549	136902591	136813570
1G9	0.68	CU856409	bE124M15	136902592	136995576	136949084
1A2	-0.23	CU633361	bE1G8	137480044	137633840	137556942
3F6	-0.14	CU207340	bE518N17	137683841	137837692	137760766
1F10	-0.23	CU466531	bE106A20	137837693	137889541	137863617
5G9	0.09	CU915474	bE27O9	138096240	138268458	138182349
2F1	-0.19	CU606923	bE253A6	138268459	138446229	138357344
3D5	-0.16	CU210920	bE424N4	138446230	138627089	138536659
1A12	-0.11	CU463978	bE14E6	138627090	138773938	138700514
3C3	-0.14	CU207265	bE390F8	138773939	138951486	138862712
7H8	0.25	FP102033	bE101J9	139103933	139256487	139180210
8H5	-0.02	FP236726	bE507J17	139564308	139728806	139646557
8D6	0.13	FP102038	bE116A16	139728807	139856645	139792726
2H7	0.07	CU694277	bE322P18	139856646	140081828	139969237
1C11	0.11	CU929821	bE50C14	140081829	140245679	140163754
7A10	-0.23	FP015864	bE76P15	140472982	140665347	140569164
1C4	-0.09	CU927968	bE32J16	140671607	140735796	140703701
7F4	-0.14	FP074856	bE266P11	140785797	140964700	140875248
5B12	-0.05	CU915403	bE289L5	141098252	141294409	141196330
2A12	0.07	CU468868	bE187E18	141294410	141458749	141376579
9A1	0.04	FP102397	bE79A9	141760947	141935882	141848414
9A10	0.66	FP245398	bE390A7	141935883	142064111	141999997	Xq
6B1	0.48	CU915581	bE139K22	142064112	142266109	142165110	XY homology
6A11	0.33	CU914490	bE115P19	142266110	142349938	142308024	XY homology
7B6	0.39	FP015859	bE96N5	142399939	142574690	142487314	XY homology
8D8	-0.12	FP102234	bE131F14	142824818	142901149	142862983	SSC5p
6B7	0.02	CU861979	bE305A15	142901150	143046980	142974065	Xq
6B2	0.25	CU914693	bE146E2	143096981	143303895	143200438
6B3	0.21	CU862037	bE180B5	143353896	143503161	143428528
