# Supplementary material for: Regions of XY homology in the pig X chromosome and the boundary of the pseudoautosomal region
Source: BMC Genet. 2013 Jan 15;14:3. doi: 10.1186/1471-2156-14-3 (PMC3564682; doi:10.1186/1471-2156-14-3)
Supplement: Additional file 2 — Table S2. FISH results for selected clones. Clones described in the text are highlighted. [file 1471-2156-14-3-S2.xls]

## Sheet: Sheet1
Sanger ID	X-tiling ID	Clone ID	Accession	Note	X?	Y?	Comment
bE24N12	6H10	CH242-24N12	FP015869	PAR predicted	y	y	FISH mapped to PAR
bE216A23	5H9	CH242-216A23	CU914699	PAR predicted	y	y	FISH mapped to PAR
bE35K3	7A2	CH242-35K3	FP015898	PAR predicted	y	y	FISH mapped to PAR
bE144C16	8D12	CH242-144C16	FP236653	PAR predicted	y	y	FISH mapped to PAR
bE236H7	6D1	CH242-236H7	CU929894	PAR predicted	y	y	FISH mapped to PAR
bE156O11	7C7	CH242-156O11	FP074895		y	n	Xp - first non-PAR clone
bE19N1	5C12	CH242-19N1	CU856094		y	n	Xp
bE429N15	9B12	CH242-429N15	FP245421		y	Repeats	Heavy repeat content on all chromosomes
bE456I4	3D11	CH242-456I4	CU407338		y	n	X only
bE127N16	7B12	CH242-127N16	FP015877		y	Repeats	Heavy repeat content on all chromosomes
bE9O15	6H4	CH242-9O15	FP015817		y	Repeats	Heavy repeat content on all chromosomes
bE69I19	7A8	CH242-69I19	FP015952		y	Repeats	Heavy repeat content on all chromosomes
bE88G21	8C12	CH242-88G21	FP102756		y	Repeats	General repeat
bE526J17	7H3	CH242-526J17	FP016194		y	n	X only
bE34G16	8B11	CH242-34G16	FP102101		y	n	SSC3q + X
bE100A10	8D3	CH242-100A10	FP102532		n	n	Small acrocentric - SSC 18 centromere
bE507J17	8H5	CH242-507J17	FP236726	Xqter region	y	n	Xqter
bE116A16	8D6	CH242-116A16	FP102038	Xqter region	y	n	Xqter
bE390A7	9A10	CH242-390A7	FP245398	Xqter region	y	n	Xq
bE139K22	6B1	CH242-139K22	CU915581	Xqter region	y	y	Paints Yq. Single signal on Xq
bE115P19	6A11	CH242-115P19	CU914490	Xqter region	y	y	Paints Yq. Single signal on Xq
bE96N5	7B6	CH242-96N5	FP015859	Xqter region	y	y	Paints Yq. Single signal on Xq
bE131F14	8D8	CH242-131F14	FP102234	Xqter region	n	n	SSC5p
bE305A15	6B7	CH242-305A15	CU861979	Xqter region	y	n	Xq
bE146E2	6B2	CH242-146E2	CU914693	Xqter region	y	n	Xq
bE231E5	6C12	CH242-231E5	CU928280		y	y	FISH mapped to PAR. Contains PRKX
bE88J14	8D1	CH242-88J14	FP102981		y	y	FISH mapped to PAR. Contains STS
Mentioned in main text
Position checked based on known gene content
