# Supplementary material for: Regions of XY homology in the pig X chromosome and the boundary of the pseudoautosomal region
Source: BMC Genet. 2013 Jan 15;14:3. doi: 10.1186/1471-2156-14-3 (PMC3564682; doi:10.1186/1471-2156-14-3)
Supplement: Additional file 3 — Table S3. Multiple mammalian orthologues of pig PAR genes, showing Ensembl gene ids and locations for each orthologue. Species are separated by shading patterns. Some information on X and Y gametologues is included directly from Ensembl, and supplemented by information from [20,21]. [file 1471-2156-14-3-S3.xls]

## Sheet: Sheet1
Pig					Cow				Horse				Dog				Chimp				Human				Mouse				Rat
ensembl_gene_id	external_gene_id	description	start_position	end_position	cow_ensembl_gene	cow_chromosome	cow_chrom_start	cow_chrom_end	horse_ensembl_gene	horse_chromosome	horse_chrom_start	horse_chrom_end	dog_ensembl_gene	dog_chromosome	dog_chrom_start	dog_chrom_end	chimp_ensembl_gene	chimp_chromosome	chimp_chrom_start	chimp_chrom_end	human_ensembl_gene	human_chromosome	human_chromosome_start	human_chromosome_end	mouse_ensembl_gene	mouse_chromosome	mouse_chrom_start	mouse_chrom_end	rat_ensembl_gene	rat_chromosome	rat_chrom_start	rat_chrom_end
ENSSSCG00000012090	SHOX	short stature homeobox [Source:HGNC Symbol;Acc:10853]	554748	563975	ENSBTAG00000026788	2	104975964	104987392	ENSECAG00000015571	19	1769247	1774673	ENSCAFG00000010966	X	379875	389173	ENSPTRG00000023041	3	161851670	161859713	ENSG00000185960	X	585079	620146	ENSMUSG00000027833	3	66775649	66785693	ENSRNOG00000012478	2	156881060	156889934
ENSSSCG00000012093		Uncharacterized protein [Source:UniProtKB/TrEMBL;Acc:F1SG31]	1774728	1781211			NA	NA	ENSECAG00000000182	X	2165874	2175127			NA	NA			NA	NA			NA	NA	ENSMUSG00000079522	X	75110097	75115372	ENSRNOG00000029820	X	63689823	63696729
																									ENSMUSG00000044121	X	75233630	75238906	ENSRNOG00000032359	X	63624512	63629575
																									ENSMUSG00000067679	X	75432116	75437631
																									ENSMUSG00000079519	X	75485801	75491260
																									ENSMUSG00000067684	X	75330844	75336713
																									ENSMUSG00000079521	X	75370806	75375742
ENSSSCG00000012094		Uncharacterized protein [Source:UniProtKB/TrEMBL;Acc:F1SG30]	1868611	1874063	ENSBTAG00000025951	X	148526584	148535857	ENSECAG00000000182	X	2165874	2175127			NA	NA			NA	NA			NA	NA	ENSMUSG00000079522	X	75110097	75115372	ENSRNOG00000029820	X	63689823	63696729
																									ENSMUSG00000044121	X	75233630	75238906	ENSRNOG00000032359	X	63624512	63629575
																									ENSMUSG00000067679	X	75432116	75437631
																									ENSMUSG00000079519	X	75485801	75491260
																									ENSMUSG00000067684	X	75330844	75336713
																									ENSMUSG00000079521	X	75370806	75375742
ENSSSCG00000012095	OBP	Odorant-binding protein [Source:UniProtKB/Swiss-Prot;Acc:P81245]	1958110	1965119	ENSBTAG00000016989	X	148576705	148582356	ENSECAG00000000182	X	2165874	2175127			NA	NA			NA	NA			NA	NA	ENSMUSG00000079522	X	75110097	75115372	ENSRNOG00000029820	X	63689823	63696729
					ENSBTAG00000025952	X	148774930	148780901																	ENSMUSG00000044121	X	75233630	75238906	ENSRNOG00000032359	X	63624512	63629575
					ENSBTAG00000032442	20	66351477	66359363																	ENSMUSG00000067679	X	75432116	75437631
																									ENSMUSG00000079519	X	75485801	75491260
																									ENSMUSG00000067684	X	75330844	75336713
																									ENSMUSG00000079521	X	75370806	75375742
ENSSSCG00000012097	NLGN4X	Uncharacterized protein [Source:UniProtKB/TrEMBL;Acc:F1SG28]	2766808	2788422	ENSBTAG00000027841	X	147554232	147826321	ENSECAG00000000709	X	2814668	3107576	ENSCAFG00000011251	X	3364959	3380385	ENSPTRG00000021635	X	5720010	6060698	ENSG00000146938	X	5758678	6146904			NA	NA			NA	NA
									NLGN4Y (pseudogene)	Y							ENSPTRG00000022494	Y	22939815	23141181	ENSG00000165246	Y	16634518	16957530
ENSSSCG00000026514		Novel protein coding	2966148	2971557			NA	NA			NA	NA	ENSCAFG00000024772	X	3474945	3478448			NA	NA			NA	NA			NA	NA			NA	NA
ENSSSCG00000028687		Novel protein coding	3231748	3232356			NA	NA			NA	NA	ENSCAFG00000024707	X	3587699	3588324			NA	NA			NA	NA			NA	NA			NA	NA
ENSSSCG00000023172	HDHD1	haloacid dehalogenase-like hydrolase domain containing 1 [Source:HGNC Symbol;Acc:16818]	4015998	4053591	ENSBTAG00000000207	X	146775607	146843115	ENSECAG00000009014	X	3699666	3726720	ENSCAFG00000011278	X	4200705	4243149			NA	NA	ENSG00000130021	X	6966961	7066231	ENSMUSG00000048875	18	50727310	50728353	ENSRNOG00000025422	18	45742286	45742990
ENSSSCG00000026520	STS	steroid sulfatase (microsomal), isozyme S [Source:HGNC Symbol;Acc:11425]	4103321	4255015	ENSBTAG00000020789	X	146611850	146751829	ENSECAG00000009398	X	3816401	3925552	ENSCAFG00000011287	X	4349153	4419032	ENSPTRG00000021640	X	7008918	7146125	ENSG00000101846	X	7137497	7272851			NA	NA	ENSRNOG00000032487	X	63915803	63923833
									STS-Y (pseudogene)	Y											STSY (pseudogene)	Y
ENSSSCG00000012100	PNPLA4	patatin-like phospholipase domain containing 4 [Source:HGNC Symbol;Acc:24887]	4788455	4823753	ENSBTAG00000015849	X	146050001	146099080	ENSECAG00000013103	X	4394002	4420919	ENSCAFG00000011294	X	4847871	4875987	ENSPTRG00000021641	X	7735618	7763582	ENSG00000006757	X	7866288	7895780			NA	NA	ENSRNOG00000026157	X	64019668	64022515
ENSSSCG00000012101	KAL1	Kallmann syndrome 1 sequence [Source:HGNC Symbol;Acc:6211]	5366015	5562572	ENSBTAG00000001049	X	145362862	145568526	ENSECAG00000015239	X	4970012	4981190	ENSCAFG00000011318	X	5369941	5428059	ENSPTRG00000021645	X	8412710	8625749	ENSG00000011201	X	8496915	8700227			NA	NA			NA	NA
									KAL1Y (pseudogene)	Y											KAL1Y pseudogene	Y
ENSSSCG00000012102	TBL1X	Uncharacterized protein [Source:UniProtKB/TrEMBL;Acc:F1SG23]	6505023	6538073	ENSBTAG00000018112	X	144430889	144489539	ENSECAG00000015324	X	5849446	5906590	ENSCAFG00000011362	X	6363930	6386019	ENSPTRG00000022475	Y	25417875	25607155	ENSG00000101849	X	9431335	9687780	ENSMUSG00000025246	X	74756352	74908322	ENSRNOG00000003686	X	63310560	63392534
									TBL1Y	Y											ENSG00000092377	Y	6778727	6959977
ENSSSCG00000012103	GPR143	G protein-coupled receptor 143 [Source:HGNC Symbol;Acc:20145]	6555937	6575821	ENSBTAG00000006472	X	143861798	143891357	ENSECAG00000010648	X	5913541	5966672	ENSCAFG00000011337	X	6412646	6427898			NA	NA	ENSG00000101850	X	9693386	9754337	ENSMUSG00000025333	X	149216464	149243189	ENSRNOG00000003543	X	42481440	42506239
ENSSSCG00000012104	SHROOM2	shroom family member 2 [Source:HGNC Symbol;Acc:630]	6723480	6801781	ENSBTAG00000047092	X	143557040	143559418	ENSECAG00000012150	X	6047861	6110412	ENSCAFG00000011388	X	6525566	6595521			NA	NA	ENSG00000146950	X	9754496	9917483	ENSMUSG00000045180	X	149044052	149204008	ENSRNOG00000024322	X	42290709	42462067
					ENSBTAG00000000211	X	143827184	143930209
					ENSBTAG00000046131	X	143535533	143537923
ENSSSCG00000012105		Novel pseudogene	6876930	6877564			NA	NA			NA	NA			NA	NA			NA	NA			NA	NA			NA	NA			NA	NA
ENSSSCG00000018539	7SK	7SK RNA [Source:RFAM;Acc:RF00100]	5181218	5181560
ENSSSCG00000020052	SNORA31	Small nucleolar RNA SNORA31 [Source:RFAM;Acc:RF00322]	2753422	2753555
ENSSSCG00000020286	U6	U6 spliceosomal RNA [Source:RFAM;Acc:RF00026]	6074940	6075043
